# Supplementary material for: Long non-coding RNA HLA-F antisense RNA 1 inhibits the maturation of microRNA-613 in polycystic ovary syndrome to promote ovarian granulosa cell proliferation and inhibit cell apoptosis
Source: Bioengineered. 2022 May 21;13(5):12289–97. doi: 10.1080/21655979.2022.2070965 (PMC9275988; doi:10.1080/21655979.2022.2070965)
Supplement: Supplemental Material [file KBIE_A_2070965_SM9537.zip]

Archive with 7 entries (7 files):
- supplementary/HLAFAS1.pdf
- supplementary/HLAFAS1miR613.pdf
- supplementary/KBIE-2022-0619.pdf
- supplementary/miR613.pdf
- supplementary/NC miRNA.pdf
- supplementary/pcDNA31.pdf
- supplementary/Supplemental file 1.pdf
